# Supplementary material for: Putative Mitochondrial Sex Determination in the Bivalvia: Insights From a Hybrid Transcriptome Assembly in Freshwater Mussels
Source: Front Genet. 2019 Sep 13;10:840. doi: 10.3389/fgene.2019.00840 (PMC6754070; doi:10.3389/fgene.2019.00840)
Supplement: Supplementary file 1 [file Table_1.xlsx]

## Sheet: Feuil2
Table S1. Most up-regulated genes based on their logFold-Change (logFC) values in each pairwise-comparison: Male-Female (MF), Hermaphrodite-Female (HF) and Hermaphrodite-Male (HM).
MF (F>M)					HF (F>H)					HM (M>H)
contig	logFC	FDR	Annotation	Description	contig	logFC	FDR	Annotation	Description	contig	FC	FDR	Annotation	Description
c166022_g1_i1	-15.45416	1.270130e-26	CL17A_HUMAN	C-type lectin domain family 17, member A	c136810_g2_i1	-13.991239	1.329397e-04	PLC_HALLA	Perlucin	c136810_g2_i1	-13.577380	2.937864e-04	PLC_HALLA	Perlucin
c177785_g1_i1	-15.38229	3.132039e-23	C209D_MOUSE	CD209 antigen-like protein D	c136486_g1_i1	-13.362924	1.111751e-11	ANPRA_RAT	Atrial natriuretic peptide receptor 1	c173871_g1_i1	-12.218873	4.776080e-18	LMIP_HUMAN	Lens fiber membrane intrinsic protein
c175440_g1_i1	-14.69807	2.452463e-27	TEMPT_APLCA	Temptin	c173871_g1_i1	-12.694628	2.087884e-19	LMIP_HUMAN	Lens fiber membrane intrinsic protein	c231783_g1_i1	-11.105475	2.327082e-02	CD22_HUMAN	B-cell receptor CD22
c193303_g1_i1	-14.69527	1.437526e-21	COL12_BOVIN	Collectin-12	c216266_g1_i6	-11.932242	2.671250e-09	ALO_SCHPO	D-arabinono-1,4-lactone oxidase	c216266_g1_i6	-11.015265	3.929126e-08	ALO_SCHPO	D-arabinono-1,4-lactone oxidase
c176471_g1_i1	-14.44416	6.826005e-19	LECM1_PHIOL	C-type lectin lectoxin-Phi1	c231783_g1_i1	-11.648239	1.205079e-02	CD22_HUMAN	B-cell receptor CD22	c210681_g1_i2	-10.434634	2.872617e-03	CILP1_HUMAN	Cartilage intermediate layer protein 1
c158328_g2_i1	-14.44356	6.400618e-24	LECM1_ERYPO	C-type lectin lectoxin-Phi1	c187324_g1_i2	-10.508845	9.895825e-14	BIR7B_XENLA	Baculoviral IAP repeat-containing protein 7-B	c195548_g1_i1	-10.088761	1.674675e-13	PIF_PINMG	Protein PIF
c35894_g1_i1	-14.25886	1.276705e-24	LECM_THRJA	C-type lectin lectoxin-Thr1	c210681_g1_i2	-10.446634	1.754969e-03	CILP1_HUMAN	Cartilage intermediate layer protein 1	c230689_g3_i2	-10.066959	9.952275e-04	NPHN_RAT	Nephrin
c206057_g1_i1	-14.08337	9.536473e-23	PLC_HALLA	Perlucin	c209524_g1_i6	-9.994376	2.059316e-09	ATS12_MOUSE	A disintegrin and metalloproteinase with thrombospondin motifs 12	c187324_g1_i2	-9.969553	3.108561e-12	BIR7B_XENLA	Baculoviral IAP repeat-containing protein 7-B
c204818_g2_i1	-13.96384	2.734636e-26	SMCO3_MOUSE	Single-pass membrane and coiled-coil domain-containing protein 3	c191015_g1_i2	-9.969886	2.228949e-10	TRI45_MOUSE	Tripartite motif-containing protein 45	c186652_g1_i2	-9.913221	4.996743e-03	HMCN2_MOUSE	Hemicentin-2
c176197_g1_i1	-13.91769	1.065133e-21	LPSBP_PERAM	Hemolymph lipopolysaccharide-binding protein	c179510_g1_i2	-9.717833	1.423195e-05	OIT3_RAT	Oncoprotein-induced transcript 3 protein	c227816_g4_i2	-9.835470	3.165051e-10	RFA1_DANRE	Replication protein A 70 kDa DNA-binding subunit
c211262_g1_i1	-13.84090	5.438476e-27	TM86B_HUMAN	Lysoplasmalogenase	c227816_g4_i2	-9.699916	3.031221e-10	RFA1_DANRE	Replication protein A 70 kDa DNA-binding subunit	c190594_g2_i1	-9.544142	4.739297e-10	ARSB_MOUSE	Arylsulfatase B
c214425_g1_i1	-13.75350	4.523764e-21	CL17A_HUMAN	C-type lectin domain family 17, member A	c227946_g1_i1	-9.642989	5.709317e-07	KY_MOUSE	Kyphoscoliosis peptidase	c180423_g1_i1	-8.749679	1.199687e-07	NMRL1_CHICK	NmrA-like family domain-containing protein 1
c118302_g1_i1	-13.70532	3.463511e-22	LECG_THANI	Galactose-specific lectin nattectin	c190594_g2_i1	-9.572684	2.351666e-10	ARSB_MOUSE	Arylsulfatase B	c395306_g1_i1	-8.683128	1.469649e-02	MLR_BOMMO	Myosin regulatory light chain 2
c206477_g5_i1	-13.67284	3.463511e-22	LECG_THANI	Galactose-specific lectin nattectin	c178426_g1_i2	-9.508412	3.921990e-07	PLC_HALLA	Perlucin	c230689_g7_i1	-8.638964	5.460708e-04	HMCN2_MOUSE	Hemicentin-2
c205601_g1_i1	-13.61863	3.403086e-23	LPSBP_PERAM	Hemolymph lipopolysaccharide-binding protein	c179701_g1_i2	-9.506644	1.243220e-08	UPSA_UNIPI	Upsalin	c208851_g1_i3	-7.973407	1.788758e-02	ALS_MOUSE	Insulin-like growth factor-binding protein complex acid labile subunit
c224069_g1_i4	-13.55968	1.640382e-11	ZN235_MOUSE	Zinc finger protein 235	c175294_g1_i1	-9.463558	1.386243e-03	FUT1_PANTR	Galactoside 2-alpha-L-fucosyltransferase 1	c191015_g1_i2	-7.767161	1.264633e-06	TRI45_MOUSE	Tripartite motif-containing protein 45
c212778_g3_i1	-13.32714	5.839592e-16	ZGLP1_MOUSE	GATA-type zinc finger protein 1	c203993_g1_i2	-9.404659	3.529630e-03	CU14A_LIMPO	Cuticle protein 14 isoform a	c189528_g2_i1	-7.530103	9.419994e-03	GAGJ_DROFU	Nucleic-acid-binding protein from mobile element jockey
c167279_g1_i1	-13.29119	1.074306e-20	COCA1_HUMAN	Collagen alpha-1(XII) chain	c186652_g1_i2	-9.237479	4.844114e-03	HMCN2_MOUSE	Hemicentin-2	c196949_g1_i1	-7.485266	1.236134e-13	AMPE_PIG	Glutamyl aminopeptidase
c181919_g1_i1	-12.95145	4.302181e-18	PLSP_PINMG	Peroxidase-like protein	c147672_g1_i1	-9.203975	4.310640e-03	EGH_DROME	Beta-1,4-mannosyltransferase egh	c216096_g2_i1	-7.357483	7.594167e-09	ORC4_XENLA	Origin recognition complex subunit 4
c231868_g3_i1	-12.87767	1.354071e-21	CALM_SUBDO	Calmodulin	c61902_g1_i1	-8.936146	1.375820e-06	FUCTC_DROME	Alpha-(1,3)-fucosyltransferase C	c154502_g1_i1	-7.345010	2.190116e-02	CU14A_LIMPO	Cuticle protein 14 isoform a
MF (M>F)					HF (H>F)					HM (H>M)
contig	logFC	FDR	Annotation	Description	contig	logFC	FDR	Annotation	Description	contig	logFC	FDR	Annotation	Description
c196155_g1_i1	14.51455	3.770888e-25	CE049_MOUSE	Uncharacterized protein C5orf49 homolog	c228833_g3_i1	15.23404	8.051039e-26	TSSK1_MOUSE	Testis-specific serine/threonine-protein kinase 2	c180137_g1_i1	13.18044	2.919810e-26	PAR14_HUMAN	Protein mono-ADP-ribosyltransferase PARP14
c230691_g1_i2	14.39269	1.354071e-21	CDC15_YEAST	Cell division control protein 15	c196155_g1_i1	14.04250	1.266640e-23	CE049_MOUSE	Uncharacterized protein C11orf42	c223555_g2_i1	12.64369	8.745295e-06	SVEP1_MOUSE	Sushi, von Willebrand factor type A, EGF and pentraxin domain-containing protein 1
c231747_g1_i1	13.40497	1.749166e-20	KGP1_MOUSE	cGMP-dependent protein kinase 1	c230691_g1_i2	13.91130	4.905909e-20	CDC15_YEAST	Cell division control protein 15	c214120_g1_i1	11.98124	4.229368e-09	EF1A1_DROME	Elongation factor 1-alpha 1
c166004_g1_i1	13.13746	6.914420e-09	H1_PARAN	Histone H1, gonadal	c166004_g1_i1	13.66810	3.400908e-09	H1_PARAN	Histone H1, gonadal	c166022_g1_i1	11.91027	1.352988e-17	CL17A_HUMAN	C-type lectin domain family 17, member A
c205493_g1_i2	13.11999	4.537066e-22	S2543_DANRE	Solute carrier family 25 member 43	c180137_g1_i1	13.18044	1.733637e-26	PAR14_HUMAN	Protein mono-ADP-ribosyltransferase PARP14	c177785_g1_i1	11.86975	2.210441e-15	C209D_MOUSE	CD209 antigen-like protein D
c209395_g2_i3	13.00600	8.673815e-24	TSSK3_MOUSE	Testis-specific serine/threonine-protein kinase 3	c231747_g1_i1	12.50934	5.022612e-18	KGP1_MOUSE	cGMP-dependent protein kinase 1	c1018548_g1_i1	11.72831	4.304212e-14	DER_CHICK	D-erythrulose reductase
c228833_g3_i1	12.61795	2.087533e-21	TSSK1_MOUSE	Testis-specific serine/threonine-protein kinase 1	c205493_g1_i2	12.47371	6.677314e-20	S2543_DANRE	Solute carrier family 25 member 43	c389262_g1_i1	11.66942	1.328753e-09	PSTA_DICDI	Prestalk protein
c212482_g1_i1	12.59616	6.020332e-22	ANR61_MOUSE	Ankyrin repeat domain-containing protein 61	c226614_g1_i1	12.31013	7.301362e-21	NETR_HUMAN	Neurotrypsin	c204818_g2_i1	11.41438	1.723671e-18	SMCO3_MOUSE	Single-pass membrane and coiled-coil domain-containing protein 3
c226614_g1_i1	12.52452	7.143011e-22	NETR_HUMAN	Neurotrypsin	c209395_g2_i3	12.29773	2.462465e-21	TSSK3_MOUSE	Testis-specific serine/threonine-protein kinase 3	c175440_g1_i1	11.33057	4.978887e-19	TEMPT_APLCA	Temptin
c210987_g1_i2	12.47247	1.374177e-23	PKH1_YEAST	Serine/threonine-protein kinase PKH1	c181664_g1_i1	11.95947	5.664545e-18	RDS2_CHICK	Photoreceptor outer segment membrane glycoprotein 2	c186017_g1_i1	11.32093	2.772314e-05	SNED1_HUMAN	Sushi, nidogen and EGF-like domain-containing protein 1
c228251_g1_i3	12.41472	2.169309e-20	FSIP2_HUMAN	Fibrous sheath-interacting protein 2	c158108_g1_i1	11.91233	1.651138e-07	TRI45_BOVIN	Tripartite motif-containing protein 45	c151790_g1_i2	11.28817	3.776219e-09	YB89_SCHPO	Uncharacterized ABC transporter ATP-binding protein C29A3.09c
c181664_g1_i1	12.19434	4.387323e-19	RDS2_CHICK	Photoreceptor outer segment membrane glycoprotein 2	c208326_g2_i1	11.75006	1.869293e-17	TRI38_HUMAN	E3 ubiquitin-protein ligase TRIM38	c211262_g1_i1	11.08159	2.738105e-18	TM86B_HUMAN	Lysoplasmalogenase
c221536_g1_i2	12.10279	2.422285e-20	LRRK2_MOUSE	Leucine-rich repeat serine/threonine-protein kinase 2	c1018548_g1_i1	11.72831	1.070599e-14	DER_CHICK	D-erythrulose reductase	c35894_g1_i1	10.95496	1.194634e-17	LECM_THRJA	C-type lectin lectoxin-Thr1
c208326_g2_i1	11.68824	8.216426e-18	TRI38_HUMAN	E3 ubiquitin-protein ligase TRIM38	c212482_g1_i1	11.67930	2.021139e-19	ANR61_MOUSE	Ankyrin repeat domain-containing protein 61	c193303_g1_i1	10.92675	1.054136e-14	COL12_BOVIN	Collectin-12
c209959_g1_i1	11.66399	1.723658e-21	KLH31_DANRE	Kelch-like protein 31	c228251_g1_i3	11.64894	1.827033e-18	FSIP2_HUMAN	Fibrous sheath-interacting protein 2	c158328_g2_i1	10.76216	1.451213e-16	LECM1_ERYPO	C-type lectin lectoxin-Lio1
c230613_g1_i1	11.53897	5.837108e-19	WDY_CULQU	WD repeat-containing protein on Y chromosome	c210987_g1_i2	11.46688	9.285095e-21	PKH1_YEAST	Serine/threonine-protein kinase PKH1	c390178_g1_i1	10.54976	4.716094e-08	METK_DICDI	S-adenosylmethionine synthase
c204306_g1_i1	11.49307	1.023859e-21	KLH10_HUMAN	Kelch-like protein 10	c196079_g1_i1	11.11760	3.787518e-16	MARH2_XENTR	E3 ubiquitin-protein ligase MARCH2	c210091_g1_i2	10.54089	2.524598e-07	POL1_MOUSE	Retrovirus-related Pol polyprotein
c212392_g2_i1	11.43074	3.885512e-22	SMK2B_MOUSE	Sperm motility kinase 2B	c226407_g1_i1	11.09231	3.433451e-18	CELR3_RAT	Cadherin EGF LAG seven-pass G-type receptor 3	c708119_g1_i1	10.40694	1.092922e-07	ADT_PARKE	ADP,ATP carrier protein
c196079_g1_i1	11.30931	5.351757e-17	MARH2_XENTR	E3 ubiquitin-protein ligase MARCH2	c207228_g2_i1	11.03944	3.068735e-12	CEAM1_RAT	ProteinCarcinoembryonic antigen-related cell adhesion molecule 1	c859841_g1_i1	10.26868	4.326385e-08	RSSA_DIACI	40S ribosomal protein SA
c211880_g1_i1	11.29150	4.286949e-19	CC151_BOVIN	Coiled-coil domain-containing protein 151	c218097_g1_i1	11.02641	2.087884e-19	ACHA6_RAT	Neuronal acetylcholine receptor subunit alpha-6	c167279_g1_i1	10.13800	6.513859e-14	COCA1_HUMAN	Collagen alpha-1(XII) chain
