# Supplementary material for: Putative Mitochondrial Sex Determination in the Bivalvia: Insights From a Hybrid Transcriptome Assembly in Freshwater Mussels
Source: Front Genet. 2019 Sep 13;10:840. doi: 10.3389/fgene.2019.00840 (PMC6754070; doi:10.3389/fgene.2019.00840)
Supplement: Supplementary file 2 [file Table_2.xlsx]

## Sheet: Hermaphrodites only
Table S2. Hermaphrodite-specific DEGs
contig	logFC	logCPM	LR	PValue	FDR	Description
c209890_g2_i1	1.32887702587136	3.77600813303101	6.93435048058037	0.00845557634136116	0.0449750182868229	PREDICTED sphingomyelin phosphodiesterase like
c228555_g4_i3	1.34821886800593	3.53595226603136	7.8297427615378	0.00513934133697183	0.0302280216597164	m7GpppN mRNA hydrolase like isoform X1 / m7GpppN mRNA hydrolase
c228358_g2_i1	1.43897518403581	4.19161518580729	7.2234351314363	0.00719578733801812	0.0394908605784908	uncharacterized protein LOC106181199
c229527_g1_i3	1.59463750940424	2.19908436131795	8.26192601204743	0.00404851536969401	0.0249210031106353	K1RMC7_CRAGI
c221678_g4_i4	1.69394753413724	1.9070819512703	8.41743049519136	0.00371640644188759	0.0232803991834841	V4AN13_LOTGI
c231878_g1_i1	1.78165811993364	4.65253427802274	8.27708387381229	0.00401485573437358	0.0247438152283959	uncharacterized protein LOC111124645
c226166_g1_i2	1.80977614399712	1.95744038016814	10.364779585948	0.00128442233472807	0.00975987923479972	W5NIA8_LEPOC
c221070_g1_i2	1.84159401181275	3.70379555993142	10.8300291877151	0.000998670636167204	0.00788727599520945	thymidine kinase 2 mitochondrial like isoform X1
c219014_g1_i1	1.87147705636278	0.826563893625376	7.91795410268032	0.00489465915289761	0.0290752491447548	PREDICTED uncharacterized protein LOC109487808
c225984_g1_i6	1.88134104502513	3.86917003565914	9.57343578095045	0.00197412981126423	0.0139541644743018	kinesin light chain like isoform X5
c208898_g1_i4	1.8834702221076	0.914076698598939	8.47966376593562	0.00359138474702755	0.0226481672722539	IQ and AAA domain containing protein 1 like isoform X1 / IQ and AAA domain containing protein 1
c217128_g1_i1	1.89075720903322	2.15816252429109	6.79311660908539	0.00915100117339597	0.0479553653273184	hypothetical protein C0Q70_07299
c212939_g1_i1	1.90476660801145	1.66557545707212	9.51873159388422	0.00203385109039159	0.0143045929745305	protein FAN like / Protein FAN
c231648_g1_i1	1.92584230598153	4.74475328120798	13.8484968345941	0.000198155181626897	0.00201485554170666	uncharacterized protein LOC110440977
c212921_g1_i2	1.98233279111886	1.74284479528202	11.0206803076727	0.000901009973878155	0.00723416090858609	uncharacterized protein LOC111102244
c225050_g2_i4	2.05711777017223	3.83191993972555	15.3558022308412	8.90470418570495e-05	0.0010084647027269	F5A8D3_CRAGI
c231191_g2_i2	2.07225433101425	4.35003145321892	16.5235416786895	4.80497746252729e-05	0.000596176609680819	Short chain dehydrogenase TIC 32 chloroplastic
c217862_g1_i7	2.0886720237717	1.89075562911866	12.6304316646097	0.000379517530181565	0.00349998733911448	sodium dependent glucose transporter 1A like / Sodium dependent glucose transporter 1
c195230_g1_i1	2.09615376569348	-0.487529617450104	7.86093507858283	0.00505142615392283	0.0298276878695905	V4CRD4_LOTGI
c226353_g11_i1	2.11786674305084	0.281437792625692	11.0035437580467	0.000909378519651094	0.00728636847339698	PREDICTED uncharacterized protein LOC106811639
c230790_g4_i1	2.13157419883823	0.986842426741089	7.83479881484357	0.00512498571473129	0.0301676543863874	B3SDT5_TRIAD
c226003_g2_i2	2.13491834577135	5.19847669906652	11.2155591609124	0.000811143655789877	0.00664399561469071	PREDICTED polyamine oxidase / hypothetical protein BVRB_7g169320
c219868_g1_i4	2.14560030753931	-0.10909104902717	9.16989720965645	0.00246028387608239	0.016677557327199	PREDICTED eukaryotic translation initiation factor 4 gamma 1 like isoform X1
c229144_g1_i1	2.14668286863893	-0.280163148863246	11.2284116736909	0.000805545551472126	0.00660453668990044	hypothetical protein AM593_08698 partial
c204695_g1_i1	2.16886741498861	-0.559012360513159	10.5217166976907	0.00117979835925602	0.0090831768417225	HS12B_MOUSE
c228087_g1_i1	2.20798393213631	0.443031000621268	9.66931103922357	0.0018737156506751	0.0133634864005364	hypothetical protein LOTGIDRAFT_193984 partial / hypothetical protein LOTGIDRAFT_193984 partial
c50090_g2_i1	2.37425096639928	1.17833363872621	15.3155914249821	9.09626434661234e-05	0.00102740828208655	H9GDR5_ANOCA
c226353_g9_i1	2.37888736737993	0.323583864056668	12.9793046730996	0.000314952910077424	0.00298649257661498	PREDICTED uncharacterized protein LOC106811639
c228324_g2_i2	2.37923216448865	3.19755183463967	14.0607401346427	0.000177000120652667	0.00183092503040732	W4YLD8_STRPU
c209764_g1_i1	2.41652211993248	0.345124306360519	7.96242851635122	0.0047758292324994	0.0284894013412195	K1RJG5_CRAGI
c216367_g1_i1	2.43190844649433	1.80319501560231	13.6881411555555	0.000215812978932484	0.00216192046529188	uncharacterized protein LOC110465814 isoform X1 / uncharacterized protein LOC110465814 isoform X1 / uncharacterized protein LOC110465814 isoform X1
c211214_g1_i2	2.48415637368445	1.39759125808044	12.4745295432932	0.000412538539364736	0.00375336865381155	PREDICTED maltase glucoamylase intestinal / PREDICTED maltase glucoamylase intestinal / PREDICTED maltase glucoamylase intestinal / PREDICTED maltase glucoamylase intestinal / PREDICTED maltase glucoamylase intestinal
c207986_g1_i1	2.48588609704812	-0.273841353898702	9.10511133080709	0.00254896202280046	0.0171436018703231	PREDICTED sacsin like
c221155_g1_i1	2.49105872815386	3.37124155332153	16.7141546071399	4.34555644740579e-05	0.000548015154568622	uncharacterized protein LOC106171421 / uncharacterized protein LOC106171421
c229874_g2_i1	2.54606594955809	3.06762722230309	22.027824569465	2.68726425574868e-06	4.84690831756443e-05	PREDICTED uncharacterized protein LOC105346344
c231157_g2_i1	2.57318086228219	4.11445774444894	21.1423457595434	4.26400921031223e-06	7.28498295207803e-05	PREDICTED uncharacterized protein LOC106819776
c221657_g3_i1	2.61040317523588	1.13677482092884	16.4080150422398	5.10688301386322e-05	0.000627956092298167	PREDICTED BTB POZ domain containing protein 6
c222837_g2_i1	2.63946964243127	8.50346417817791	13.0833140834316	0.00029793786482885	0.00284749163638629	hypothetical protein BOV89_12685 partial
c198181_g2_i1	2.66682429189873	-1.44801731754606	7.36258945453767	0.00665948170514079	0.037131926196681	calmodulin like protein 12
c215343_g1_i3	2.68238962515869	-0.346880525217475	8.86824321481769	0.00290174256354183	0.019064140665651	PREDICTED short chain collagen C4 like isoform X7
c226093_g2_i1	2.70136708817272	4.46897579160021	19.0585918270076	1.26765752947294e-05	0.000188033397248734	K1Q831_CRAGI
c229389_g1_i3	2.74851827286293	3.38765357088939	19.1829568172262	1.18769068868746e-05	0.000177572876780815	Centriolin
c211766_g1_i1	2.75596891590496	0.641873245763715	9.00557077717529	0.00269157917136212	0.0179482221701484	hypothetical protein LOTGIDRAFT_103227 / hypothetical protein LOTGIDRAFT_103227
c214159_g1_i1	2.77376790091408	3.42296811366581	13.5595985071627	0.000231106526888249	0.00228803124601533	R7UBM8_CAPTE
c215413_g1_i1	2.77610706514534	1.45233070344454	8.69314459654502	0.00319409087423076	0.0205982541843577	saxiphilin like / Testican 3
c220824_g1_i4	2.78276359122808	4.57556039833517	14.2659357626178	0.000158711295529717	0.0016661895863067	hypothetical protein HHA_252880 / hypothetical protein HHA_252880
c225385_g7_i2	2.82133173096078	1.16077761313003	18.9587624594545	1.33574400350802e-05	0.000196809956093073	A0A087U300_9ARAC
c186081_g2_i1	2.8279001973735	-0.824014728672594	10.8724751060145	0.000976040015356191	0.00773985551311747	caspase 3 like isoform X1
c219003_g1_i1	2.86435911920562	4.30879739248596	26.6319585424868	2.46138458802246e-07	5.99220241263462e-06	tumor necrosis factor alpha induced protein 8 like protein
c229334_g3_i1	2.86444399875162	4.4430546396175	11.4674345439892	0.000708263856276898	0.00593051222051452	conserved hypothetical protein
c197590_g1_i1	2.87538455706392	-0.198577528828761	9.1366744468965	0.0025053606470793	0.0169284316380583	pappalysin 1 like
c224754_g1_i1	2.92498041920035	1.15559880834506	21.6529402494907	3.26708830331178e-06	5.75413376779328e-05	PREDICTED major facilitator superfamily domain containing protein 6
c191064_g1_i1	2.96665429501042	-0.199613961489875	12.8110878862207	0.000344571153179382	0.00322635808231548	glutenin high molecular weight subunit DX5 like partial
c214908_g3_i5	3.01618164489178	4.089629981212	30.1823447147892	3.93273293819483e-08	1.22204666946935e-06	K1P5K4_CRAGI
c201910_g1_i3	3.01724327624441	1.62938242751785	13.3777005059066	0.000254633727640325	0.00249035710622259	crustapain like isoform X1
c220929_g1_i1	3.04047442907467	4.01869787022015	17.7692127530427	2.49386241750019e-05	0.000337309431831141	PREDICTED alkaline phosphatase tissue nonspecific isozyme / Alkaline phosphatase tissue nonspecific isozyme
c213155_g1_i4	3.08855402378445	0.774614159682778	10.889201596307	0.00096726513481802	0.00767506815354508	LOW QUALITY PROTEIN angiotensin converting enzyme like
c229402_g4_i1	3.12445682270062	4.95506543180963	26.8970163369464	2.14589906523564e-07	5.32113779444533e-06	hypothetical protein OCBIM_22000143mg partial
c221586_g1_i2	3.17069551659015	2.54731650111273	21.8506579067669	2.94715533941265e-06	5.26556345910759e-05	W4Z4U9_STRPU
c220069_g2_i2	3.19838785380034	2.85202926165187	24.622015478125	6.97503080156519e-07	1.48260296673638e-05	B6VEY8_HALDI
c205401_g1_i1	3.19887955082854	2.43485129765656	36.218427820916	1.76394666818352e-09	8.1720399316629e-08	AQP8_MOUSE
c227014_g4_i3	3.20514660683961	0.186128067297106	18.5710353593047	1.63688868419838e-05	0.000233567589527076	PREDICTED guanylate binding protein 1 like isoform X1
c230118_g1_i6	3.23276335560914	3.55410440761938	20.6557803345349	5.49709776486275e-06	8.99507367655281e-05	PREDICTED stabilin 2
c227848_g1_i2	3.30178744188775	2.92899561584534	21.2790882164525	3.97039286817165e-06	6.85720216384909e-05	Centriolin
c226082_g1_i3	3.34786947423261	3.36307315165456	23.027921226183	1.596656035255e-06	3.05944370303921e-05	C3ZL03_BRAFL
c49852_g1_i1	3.36176409567706	-1.54833187773279	7.55926324949654	0.00597023940706479	0.0340116029251629	GLMU_SYNJB
c217520_g5_i1	3.56883671445723	0.206278490819122	17.36996691953	3.0764907366247e-05	0.000405293520115062	hypothetical protein C0Q70_16913
c226044_g1_i4	3.58647511908021	1.59772178281876	14.7898598116612	0.000120180000380806	0.00130793667224042	2 5 oligoadenylate synthase 1 like
c217115_g2_i1	3.58741576138149	-0.998072984108724	10.5111649337798	0.00118655429088421	0.00912273693592724	uncharacterized protein LOC111136022
c215127_g1_i1	3.60026245113041	4.4159236378276	19.3063821225974	1.11333592399637e-05	0.000167790433984951	chitinase 3
c220645_g1_i4	3.60595578612686	1.93148223175257	27.6659115144765	1.44181198138533e-07	3.7782619702188e-06	PREDICTED BTB POZ domain containing protein 6
c220348_g1_i4	3.62308569722892	1.62366365660601	35.8867870434301	2.09122074451238e-09	9.51149406547524e-08	PREDICTED uncharacterized protein LOC103391981
c229512_g3_i1	3.65141129694136	0.292214192175409	14.2063267526427	0.000163818790281054	0.00170955550490872	uncharacterized protein LOC110467240 isoform X1 / uncharacterized protein LOC110467240 isoform X1 / hypothetical protein KP79_PYT10398
c221703_g3_i1	3.69129999507693	-0.626165043573222	11.598514959674	0.000660045043068756	0.0055810805165962	K1RZJ5_CRAGI
c417358_g1_i1	3.76667425880863	-1.68121229781374	9.96040009815014	0.00159943291836771	0.0117592142965566	V4AWY6_LOTGI
c184459_g2_i1	3.92391060973796	-0.678791501673901	13.7412604635155	0.000209794666996466	0.00211247923668564	BTB POZ domain containing protein KCTD4 like
c230666_g3_i1	3.99166870950063	0.606629117523784	27.8277856204407	1.326079158866e-07	3.51490611095977e-06	uncharacterized protein LOC106150672
c214093_g1_i2	4.00762619981055	0.382403000509737	13.744991757485	0.000209378330079003	0.00210953446932912	stimulated by retinoic acid gene 6 protein like isoform X1
c136730_g1_i1	4.0244985156291	-0.0760583861769398	13.0509217131382	0.000303135189497424	0.00288954724576521	K1PPF0_CRAGI
c230570_g1_i2	4.06327461590648	2.90448998248771	23.9369569023386	9.95423983107388e-07	2.02630867616828e-05	PREDICTED receptor type tyrosine protein phosphatase mu
c217714_g2_i2	4.07225291843038	0.401097786110966	16.5528967289852	4.73116592281632e-05	0.000588745405923593	V3ZT42_LOTGI
c207336_g1_i1	4.08215177103007	2.38966060677321	20.1177356920483	7.28182836611166e-06	0.000115289558963026	HS12B_HUMAN
c218498_g1_i4	4.11086018099504	3.59209162029201	21.1778846060572	4.18566623849936e-06	7.17528647754099e-05	uncharacterized protein LOC110463647 / hypothetical protein KP79_PYT19988
c223098_g2_i2	4.12910579687937	2.75180790721329	44.83381903787	2.14486000919279e-11	1.55529927438024e-09	hypothetical protein C0Q70_02276
c108300_g1_i1	4.13039886830253	-0.656415632533931	17.3037788846852	3.18552735024307e-05	0.000417598612528378	DDX58_HUMAN
c97591_g1_i1	4.14176425174464	-1.18878420019574	9.80077835645776	0.00174438021828273	0.0126201532924477	W5P1X4_SHEEP
c80797_g1_i1	4.15002439097682	-1.81126365420598	10.9005059594308	0.000961379968741152	0.00763433758343744	MRC1_MOUSE
c207404_g1_i3	4.20340989563768	4.80589744309849	18.8287141177945	1.42998026437353e-05	0.000208515852454284	PREDICTED ficolin 2 like
c206943_g1_i1	4.2237667860158	-0.541213861617607	16.2012067099874	5.69578225483129e-05	0.000689346242795326	PREDICTED titin
c166573_g1_i3	4.25666667523034	0.612165572005085	39.2236735151344	3.77929979941921e-10	2.0627255754701e-08	hypothetical protein LOTGIDRAFT_153919 / hypothetical protein LOTGIDRAFT_153919
c198520_g1_i1	4.43201918662234	3.46213265609499	24.1255564828374	9.02545184732262e-07	1.85926505810978e-05	cathepsin L1 like / Digestive cysteine proteinase 2
c204066_g1_i1	4.46849663756233	2.98871006790166	19.549808464333	9.80105627863994e-06	0.000150299642189572	K1QMU1_CRAGI
c220826_g2_i1	4.49893417593419	0.536329263678726	25.1952561630206	5.18094788624037e-07	1.13696382947546e-05	W4ZDA1_STRPU
c186938_g1_i1	4.51765677054787	1.32986577796501	28.2294559779928	1.07752228274228e-07	2.9295100990742e-06	K1QRD6_CRAGI
c860918_g1_i1	4.534867322807	-1.29330203815925	14.6771650346645	0.000127582615682026	0.0013772790279464	F5H0E0_HUMAN
c230537_g3_i2	4.54393395188797	2.65652362850071	30.3078806134525	3.68625169829964e-08	1.15714563978968e-06	C3ZAD3_BRAFL
c227997_g1_i5	4.55710530646386	1.74781285485489	31.0912606082965	2.46177281884946e-08	8.17782241570549e-07	O44318_LIMPO
c205415_g1_i1	4.55875255063007	-0.757206389948591	21.2284153229301	4.07675504022864e-06	7.01464437582934e-05	PREDICTED uncharacterized protein LOC107664529
c215443_g1_i1	4.58761685923162	0.0812455294965332	23.5996649781956	1.18608164802544e-06	2.37308094158359e-05	inhibitor of apoptosis
c231197_g6_i5	4.73462957188021	3.31519758721264	25.6923274495814	4.00415839683228e-07	9.09789955527348e-06	protocadherin gamma B1 like / protocadherin gamma B1 like / protocadherin gamma B1 like / Protocadherin 9
c65919_g1_i1	4.76407678615627	-0.428698603399775	27.2720319546718	1.76749593416357e-07	4.49705895349415e-06	UB2Q2_BOVIN
c150931_g1_i1	4.80853776873126	-0.215906643148189	12.0608545643233	0.000514916826179667	0.00453053617265622	calcium calmodulin dependent protein kinase type IV like
c6454_g1_i1	4.9587747599518	-1.16850773200851	9.9729709108933	0.00158854961670952	0.0116978369352326	PE1_ANOGA
c104417_g1_i1	4.99053594329152	-0.818189021098093	27.3880957679384	1.66452746449461e-07	4.28229850837718e-06	TRI45_BOVIN
c108180_g1_i1	5.15031953783776	-1.57711958963346	17.4062796516274	3.01827152102192e-05	0.000399011434749591	K2026_HUMAN
c72900_g1_i1	5.18061405830845	0.0572636291248628	25.7201629757987	3.94681891693351e-07	8.99580518206681e-06	ferric chelate reductase 1
c202112_g1_i3	5.20540016917682	1.99331772167375	40.4929737905723	1.97324352434587e-10	1.16060102030443e-08	V4AVE8_LOTGI
c204055_g1_i1	5.24264300795627	9.13340540157519	15.0500328971597	0.000104698431772725	0.00115958710415704	H3EBK1_PRIPA
c10054_g1_i1	5.29423172568642	-0.710963376571353	20.8209270216451	5.04289199798034e-06	8.37200865092151e-05	IFT74_MOUSE
c196647_g1_i1	5.33192378743138	4.37467683348675	28.8208898115097	7.93901920663835e-08	2.26137304101996e-06	uncharacterized protein LOC110454949
c216365_g1_i4	5.39640180896124	2.01195012978166	17.4635728873027	2.92865792144097e-05	0.000388642476952738	hornerin like
c192841_g1_i2	5.41925416541882	1.20571802396036	49.128044858692	2.39787265541976e-12	2.21700579447088e-10	beta 1 3 galactosyl O glycosyl glycoprotein beta 1 6 N acetylglucosaminyltransferase 3 like / beta 1 3 galactosyl O glycosyl glycoprotein beta 1 6 N acetylglucosaminyltransferase 3 like
c224340_g1_i14	5.4402527865225	1.72811862214819	19.2071257398698	1.17274811114768e-05	0.000175649222111966	V4AHG6_LOTGI
c197530_g1_i1	5.56462014012506	0.940198202635396	23.88522318779	1.02253650983837e-06	2.07611722811543e-05	PREDICTED uncharacterized protein LOC101854104
c212795_g3_i1	5.5902417037423	3.72969859681498	34.956914854191	3.37082172301454e-09	1.44287162832173e-07	I3MFI4_SPETR
c172885_g1_i1	5.64333020472838	3.79174755191545	51.6473121436942	6.64215120885511e-13	7.03860027578866e-11	alpha 1 3 fucosyltransferase 10 like
c86912_g1_i1	5.6615269193776	-1.27413342350003	19.3771194418906	1.07284775726875e-05	0.000162411808264851	DZIP1_MOUSE
c16040_g1_i1	5.69542425851299	-0.548171368681871	22.0626663170546	2.63892562697589e-06	4.77350187098805e-05	TCPQ_CHICK
c210436_g1_i1	5.69935471504548	1.61645529297259	43.3605425361079	4.55276681571695e-11	3.0771490119704e-09	PREDICTED uncharacterized protein LOC100372598
c197348_g2_i3	5.70233928978024	1.00807533721264	33.7109041091816	6.39412656058549e-09	2.51791675786469e-07	deleted in malignant brain tumors 1 protein like
c191436_g1_i1	5.73039234776527	-1.21847478165711	16.2226578414684	5.63165112690191e-05	0.000683051325090595	G6CNA9_DANPL
c154451_g1_i1	5.76061337705197	0.351958299988331	40.1729353823795	2.32446367296618e-10	1.34076649518285e-08	hypothetical protein LOTGIDRAFT_174581 / hypothetical protein LOTGIDRAFT_174581
c197205_g1_i2	5.76490003446394	4.3786101486021	46.8373666374103	7.71286940909576e-12	6.38658300711732e-10	Fetoin 3
c225183_g11_i3	5.96932943853067	1.89599662986654	36.0127991027937	1.96025684600081e-09	8.99644459730155e-08	uncharacterized protein LOC111106872
c231367_g1_i3	6.05382823959523	2.95056753509713	33.5343105545757	7.0017893451909e-09	2.74019911621083e-07	pol like protein
c211600_g2_i2	6.11644534769773	3.456381692609	89.6382226998355	2.8594595548432e-21	2.68783902859789e-18	PREDICTED uncharacterized protein LOC105338371
c59645_g1_i2	6.12703020568662	-0.857393676016553	19.3434525557379	1.09193003188741e-05	0.000164858050233709	HBL2_ORYSJ
c230647_g1_i1	6.16789119292155	1.53781261443846	10.9610950650239	0.000930448145952124	0.00743406539278827	hypothetical protein 1 / hypothetical protein 1
c131247_g1_i1	6.34566903424172	-2.51550341461616	15.7876160314663	7.08648312045316e-05	0.000829035579444995	W5UJW8_ICTPU
c56201_g1_i1	6.39147837055484	-0.551411072454248	14.7673166471225	0.000121625378430196	0.00132196629202105	CENPJ_MOUSE
c62818_g1_i1	6.43837450246233	-0.383511843548554	11.1273371890822	0.00085064622105339	0.00690847224551185	PREDICTED multidrug resistance associated protein 5
c210655_g3_i5	6.43939012075525	1.22618235556991	30.0190112489741	4.27831168772769e-08	1.31374968516255e-06	hypothetical protein XELAEV_18036203mg
c215298_g2_i1	6.56197220458049	0.70744550139641	17.981475274603	2.23065200311162e-05	0.000306015310880926	hypothetical protein CAPTEDRAFT_72445 partial
c96677_g1_i1	6.60948540588712	-0.468673371858121	41.282462572929	1.31745608086022e-10	8.00871295908786e-09	CP24A_MOUSE
c213863_g1_i1	6.6598464305806	-0.274482485758944	16.7641498664994	4.2325445367402e-05	0.000536161038533556	PREDICTED complement C1q tumor necrosis factor related protein 3 like
c85924_g1_i1	6.67695394447581	-2.28586940144404	17.744366347029	2.52664602147005e-05	0.000340909158436465	PHAX_CHICK
c228001_g4_i1	6.73289671736994	3.45540516681095	50.3759801036589	1.26938436821835e-12	1.24628009954343e-10	PREDICTED polycystic kidney disease 1 related protein
c417579_g1_i1	6.91560319602358	-2.22912797503647	11.5909996533368	0.000662717782796208	0.00559862051404882	hypothetical protein PBRA_003185
c35423_g1_i1	6.92058542098828	-0.185636681089639	31.7614115708995	1.74322000444968e-08	6.06865489061674e-07	TRI56_BOVIN
c58565_g1_i1	6.95316572723457	2.77498953401472	12.2536420657692	0.000464350946742161	0.00414235319959321	hypothetical protein 1 / hypothetical protein 1
c763331_g1_i1	6.96850905787551	-2.15663547057397	18.07965004291	2.11853610055824e-05	0.000292372957934301	hypothetical protein SNOG_07989 / hypothetical protein SNOG_07989
c869783_g1_i1	7.03705288891223	-1.9740425141067	16.8685698355087	4.00594594833101e-05	0.000511155883336687	PREDICTED putative calmodulin like protein 6
c561216_g1_i1	7.05506014139117	-2.07091608506168	16.3012216048129	5.40291092460985e-05	0.000660193050443148	L8GFX9_ACACA
c225627_g1_i2	7.06297192378068	0.079693880416661	31.5311431723695	1.96267071697998e-08	6.71768057472601e-07	B3SDT5_TRIAD
c736366_g1_i1	7.11002244387033	-1.92646761342185	14.8833243040244	0.000114369547375011	0.00125140846199788	F6YPS8_XENTR
c184481_g1_i1	7.12209586831815	-1.92853313646607	12.7766237190139	0.000350977831990874	0.00328029529994932	hemolysin
c224532_g3_i1	7.14011519466704	0.845704582299156	44.8644307086848	2.11158939464048e-11	1.53776421926192e-09	netrin receptor UNC5C
c706742_g1_i1	7.16452408335263	-2.00705311359407	14.0616118833071	0.000176918095893609	0.00183044957795836	galectin 1 / RecName Full Galectin 1 Short Gal 1 AltName Full 14 kDa lectin AltName Full Beta galactoside binding lectin L 14 I AltName Full Galaptin AltName Full Lactose binding lectin 1 AltName Full Lectin galactoside binding soluble 1 AltName Full S Lac lectin 1 4LBQ_B Chain B Crystal structure of mouse galectin 1 4LBQ_C Chain C Crystal structure of mouse galectin 1 CAA37242 1 unnamed protein …
c137547_g1_i1	7.270744480294	-1.81327139982036	18.6661403892466	1.55723408386596e-05	0.000223919673832726	hypothetical protein M422DRAFT_23846
c167216_g1_i1	7.29055477258718	-1.89233052320085	14.7057285792281	0.000125664004430306	0.00136003820914241	X1XIE0_ACYPI
c715620_g1_i1	7.30839733097999	-1.8556262332252	16.2774816245209	5.47102763285455e-05	0.000667076367081585	similar to cytochrome c / similar to cytochrome c
c110457_g1_i2	7.31404260332411	-1.88804398410964	20.3861059542831	6.32876244500744e-06	0.000101723132661853	YTX2_XENLA
c1027133_g1_i1	7.36284719872322	-1.82199483375537	19.9473101373001	7.9605869971272e-06	0.000124790437117721	hypothetical protein ACA1_142080 / hypothetical protein ACA1_142080
c231908_g1_i1	7.45228612019821	-1.72726725962463	26.0126462869585	3.39188239594243e-07	7.91215802093943e-06	K1Q935_CRAGI
c581270_g1_i1	7.47183619413296	-1.71439465056982	20.9045231752956	4.82753325270912e-06	8.07915464471686e-05	D2VAB1_NAEGR
c224532_g4_i1	7.47799526671996	2.47242059190381	51.4065647497709	7.50870317944763e-13	7.79415674203645e-11	perlucin2
c49085_g1_i1	7.54800176850433	-1.66298609111335	20.8734361165919	4.90651952351833e-06	8.19243501625879e-05	A0A058Z7G7_9EUKA
c577092_g1_i1	7.54835041711247	-1.68328035643411	22.7883241459675	1.80861169834678e-06	3.41022738470967e-05	L8GII1_ACACA
c765619_g1_i1	7.63045219823948	-1.59628161213105	19.9963483808134	7.75901951117288e-06	0.00012192540657476	F4PJA5_DICFS
c235196_g1_i1	7.63855282692102	-1.59375182831932	21.8893412246472	2.88833781235278e-06	5.17139820166541e-05	rab 1
c98579_g1_i1	7.72687156418486	-1.53782718426338	22.0282821013844	2.68662376568063e-06	4.84690831756443e-05	COMA1_HUMAN
c389672_g1_i1	7.74203154747825	-1.51470096193629	21.7935771186569	3.03614819763088e-06	5.40553652625556e-05	E9C9R2_CAPO3
c57139_g1_i1	7.77064427675543	-1.56154887652505	16.5564819389063	4.72222959504034e-05	0.000588210188993012	hypothetical protein / translationally controlled tumor protein / translationally controlled tumor protein / RecName Full Translationally controlled tumor protein Short TCTP AltName Full Lens epithelial protein P63028 1 RecName Full Translationally controlled tumor protein Short TCTP AltName Full 21 kDa polypeptide AltName Full p21 AltName Full p23 CAA29697 1 unnamed protein product / lens epithe…
c239715_g1_i1	7.78994291228646	-1.47624301553861	22.9378341391352	1.67325837706364e-06	3.19176707859351e-05	L8HLV3_ACACA
c864702_g1_i1	7.89063804559913	-1.37145500366165	26.7093386826096	2.36475853027809e-07	5.8071010274981e-06	B3RPG0_TRIAD
c400013_g1_i1	7.90301924798644	-1.40044102357278	27.4330080277111	1.62631542719829e-07	4.20744876499276e-06	D3B803_POLPA
c236611_g1_i1	7.99787820440222	-1.33486636375927	22.2650752222388	2.37486924408199e-06	4.34243472479675e-05	hypothetical protein PHACADRAFT_213761 / hypothetical protein PHACADRAFT_213761
c211861_g1_i4	8.06619635521441	-1.24016651751279	32.3700543941756	1.27435224631136e-08	4.65358601946175e-07	A0A068Q7S5_9CAUD
c97275_g1_i1	8.07491488181864	-1.26137215700511	27.1394080249611	1.89299501710246e-07	4.76856248501755e-06	LAT2_MOUSE
c49354_g1_i1	8.09576348539149	-1.19503876285921	26.8908896076004	2.15271246604216e-07	5.33282245309097e-06	R10B2_HUMAN
c703049_g1_i1	8.10807032932258	-1.20760016108144	24.9237085150403	5.96443950658105e-07	1.28665101961134e-05	I3MSN3_SPETR
c210655_g5_i1	8.33681431277016	2.45809738903618	62.614083190345	2.51448983851551e-15	4.83458294368216e-13	LOW QUALITY PROTEIN transient receptor potential cation channel subfamily M member 2 like
c99497_g1_i1	8.33811973301411	-0.993743977857526	36.6503925084634	1.41330557727549e-09	6.71715460984566e-08	CG043_HUMAN
c864980_g1_i1	8.43603955403021	-0.928356538142059	37.4397835075507	9.42792600508907e-10	4.65517603202642e-08	hypothetical protein / hypothetical protein SAMN05216266_101534
c208926_g2_i1	8.68307661722003	0.682957512512244	27.7967314176541	1.34753580372315e-07	3.56461662088639e-06	Pr180
c562987_g1_i1	8.74849212072998	-0.724195198184298	35.5196109759346	2.52495629886806e-09	1.12523491461145e-07	K8E9J5_9CHLO
c188492_g1_i2	8.7899703042283	-0.662811967047884	20.8254883118791	5.03089639815874e-06	8.35776784985754e-05	translation elongation factor EF 1 subunit alpha / elongation factor 1 alpha 1 / elongation factor 1 alpha 1 / elongation factor 1 alpha 1 / PREDICTED elongation factor 1 alpha 1
c863835_g1_i1	8.8201143460381	-0.708511904711159	14.6396347281858	0.000130148429464071	0.00140199578335457	sulfate anion transporter 1 like
c208926_g1_i1	9.33309202236993	-0.21247498797384	26.9271489730636	2.11270247544197e-07	5.24907806906309e-06	PREDICTED galactose 3 O sulfotransferase 2
c210091_g2_i1	9.35383190419254	-0.192792929005963	27.1041670547744	1.92781940476371e-07	4.84426659239609e-06	mKIAA1466 protein partial
c168047_g2_i2	9.86826630400037	0.310884180263296	69.5536733654411	7.43631365923575e-17	2.37396128949149e-14	PREDICTED uncharacterized protein LOC105344052 partial
c708286_g1_i1	10.1915698486684	0.615472344981434	73.610558871904	9.51543079817282e-18	3.7441376115074e-15	T1HQU6_RHOPR
c82144_g1_i1	10.2229183049534	0.646350984080072	76.4077169245372	2.30747813643611e-18	1.04576145292286e-15	RAB24_HUMAN
c210091_g1_i2	10.540889061995	0.917362436394174	33.7042407600341	6.41606636530242e-09	2.52459777237508e-07	glyco gag polyprotein / glyco gag polyprotein

## Sheet: Males only
Table S2. Male-specific DEGs
contig	logFC	logCPM	LR	PValue	FDR	Description
c388853_g1_i1	-15.6453036702574	6.35682884023794	18.5662250359982	1.64102456201445e-05	0.000233979679054189	C6GII0_9VIRU
c232307_g1_i1	-15.6143635301126	6.32563973291685	15.1484036934121	9.93823019544715e-05	0.00110893520881667	M1TG64_9VIRU
c708961_g1_i1	-9.75959199915781	0.59438130469095	12.4929568955317	0.000408489126998617	0.00372253134601845	PREDICTED glycine rich cell wall structural protein 1 0
c401097_g1_i1	-9.59592459246693	0.467212051742656	12.1264808053521	0.000497108417481437	0.00439747754669576	T1JUF1_TETUR
c230214_g5_i1	-8.94836996736918	-0.263773799421196	41.5016986965236	1.17768550750082e-10	7.27227964418906e-09	zinc finger MYM type protein 1 like partial
c91346_g1_i1	-8.93381691392912	-0.270112736883293	43.8584724260922	3.52999759217823e-11	2.45115113244015e-09	ZNF91_HUMAN
c230689_g7_i1	-8.63896377485472	-0.532280160662964	16.7232559840285	4.32475969411492e-05	0.000546070839088505	V4AWW5_LOTGI
c196949_g1_i1	-7.48526568796521	4.09214095416668	65.7425347668116	5.13848357507038e-16	1.23613406534122e-13	aminopeptidase / aminopeptidase
c25741_g1_i1	-7.23258294165081	-1.77327070392351	12.0881350596499	0.000507437050179055	0.00447714187902636	A7STA8_NEMVE
c72275_g1_i1	-7.08418361319267	-1.83436419074213	20.9670349714537	4.67254445654818e-06	7.87952438770528e-05	UFSP1_MOUSE
c211217_g1_i1	-7.07982975835262	0.377356772078987	42.0922238773848	8.70687307857259e-11	5.54519661976494e-09	collagen type XI alpha 2
c731785_g1_i1	-7.06376434389821	-2.17027990088006	8.61065011232363	0.00334202991396394	0.0213676906918876	A0A024XBI6_PLAFC
c224096_g1_i1	-6.40627898977594	4.31709663487543	38.2355654522325	6.26991652042144e-10	3.24749686387828e-08	PREDICTED uncharacterized protein LOC105331045
c198882_g2_i1	-6.1980795802771	0.642967488742756	26.1238795511862	3.2019942536603e-07	7.52105628512462e-06	cadherin EGF LAG seven pass G type receptor 1 like
c162014_g1_i2	-6.1699788258025	2.78215987811208	58.4298743581515	2.10667650172007e-14	3.405502947478e-12	K1R462_CRAGI
c105485_g1_i1	-5.61500019213851	-0.5154905018138	24.4910761721789	7.4654805890083e-07	1.57498058693879e-05	ATF6B_MOUSE
c209863_g3_i2	-5.60937180305838	0.657718634395625	27.2624355248879	1.77629010887042e-07	4.51080764536398e-06	H3BER9_LATCH
c231707_g6_i1	-5.37061383686446	1.06913160654037	21.1835464438769	4.17331918302817e-06	7.1565374463286e-05	K1P7D2_CRAGI
c227174_g1_i3	-5.34880004891005	1.72572026723202	37.1682075168558	1.08366187111573e-09	5.29408978979435e-08	K1P7D2_CRAGI
c107175_g1_i1	-5.33105502044431	-1.80132996382831	16.3896066985382	5.15672138081088e-05	0.000633930783648776	WDR91_MOUSE
c185141_g1_i1	-5.30475747160592	2.97735926390551	30.8699635204957	2.75909194700968e-08	9.04123616128239e-07	K1P835_CRAGI
c96716_g1_i1	-5.14985923206957	-0.86860238142058	20.8996051644347	4.83994347375138e-06	8.09112094246098e-05	COG2_HUMAN
c222108_g1_i1	-5.08555068583883	1.51339371940289	19.2819827306416	1.12765451859047e-05	0.000169897939178194	K1PJQ2_CRAGI
c167115_g1_i1	-5.029950126641	-0.566808819960683	22.479180604828	2.12433603946788e-06	3.93250083980125e-05	C3ZLC7_BRAFL
c122133_g2_i1	-4.9267823478474	-1.0518208043617	15.6536206708627	7.60668109371142e-05	0.000882985953002603	hypothetical protein OCBIM_22009508mg
c134662_g2_i1	-4.88463229676419	-0.305272307975295	17.9664694817396	2.24830626678718e-05	0.00030802099270135	PREDICTED fibrocystin L isoform X1
c206870_g2_i1	-4.75893798132122	0.991823692149023	30.3777611964118	3.55581422260728e-08	1.12174999456385e-06	sodium dependent multivitamin transporter like
c168777_g1_i1	-4.69602544395278	1.89781072126132	38.4637181555555	5.57811049789597e-10	2.93104876565944e-08	Fibrocystin L
c209408_g10_i2	-4.55230581520271	-0.539226761778629	20.8277092943482	5.02506587429822e-06	8.35738265771636e-05	C3YQB8_BRAFL
c223177_g6_i1	-4.55094845102315	1.61181763117088	21.2434605749839	4.04488008359867e-06	6.97398329359323e-05	PREDICTED uncharacterized protein LOC108272437
c210487_g1_i2	-4.54904382351614	4.51937872510028	47.966385440239	4.33589377939099e-12	3.80770990221639e-10	sal like protein 3 isoform X2 / Sal like protein 3
c208433_g1_i1	-4.5396497201174	0.751603245690863	21.2162331141592	4.10274892680992e-06	7.04981153608479e-05	V4AB32_LOTGI
c227740_g1_i1	-4.51510233822029	1.53638116476039	21.9554641921514	2.79051260655372e-06	5.01038660757199e-05	PREDICTED uncharacterized protein LOC106818780
c239511_g1_i1	-4.4248609751314	0.564638838632922	18.8788025829579	1.39291903138116e-05	0.000203990701424917	I5P1_HUMAN
c226143_g1_i2	-4.25798051126665	4.18278415757336	23.1303493831384	1.51382350185268e-06	2.91645173598004e-05	PREDICTED uncharacterized protein LOC108742291 isoform X1
c230641_g1_i2	-4.22501727051241	1.17022419607575	10.2263065528504	0.00138451630491441	0.0103951782568018	B4J5Z7_DROGR
c217551_g1_i1	-4.21252677395939	1.90194952358207	25.2678025393467	4.98968846932295e-07	1.10070229037099e-05	V4CG75_LOTGI
c217089_g1_i2	-4.10782810533305	2.60265421571651	20.7899713225681	5.12506346322755e-06	8.47647756044208e-05	macrophage receptor MARCO isoform X2 / macrophage receptor MARCO isoform X1 / macrophage receptor MARCO isoform X3
c177233_g1_i1	-4.0890191324703	-1.44202963291026	9.12612527715295	0.00251984843272151	0.017004119462445	fibrocystin L like isoform X1
c199527_g1_i2	-4.07048369873898	0.488673280994098	11.8718054774094	0.000569901378138316	0.00493729715871698	PREDICTED SCAN domain containing protein 3 like
c80865_g1_i1	-4.05394251928743	-0.951598426071364	10.9321185440081	0.000945113605303715	0.0075346350701447	V3ZVD1_LOTGI
c226957_g1_i3	-4.00917922462672	1.44822279511889	16.0162847206001	6.27999866849107e-05	0.000749157349974003	B4MP59_DROWI
c201705_g1_i1	-4.0022182886441	0.530211861421518	25.9214830570649	3.5558970113184e-07	8.21920657547864e-06	LOW QUALITY PROTEIN fibrocystin L
c228733_g1_i2	-3.61414108132355	5.03756003527509	21.0998748832543	4.35956589433256e-06	7.41351247389937e-05	PREDICTED protein DBF4 homolog A
c108228_g1_i1	-3.52658290120245	0.702078488199547	10.8941301606042	0.000964694808426998	0.00765586988445059	AMPD2_HUMAN
c400594_g1_i1	-3.52219771737254	-1.09414800594171	12.1843212473341	0.000481928718493455	0.00427586432826591	similar to LReO_3
c223571_g2_i1	-3.51596200995659	1.6830151669666	11.9032981968326	0.000560346387372519	0.00486448131976085	uncharacterized protein LOC111133535 isoform X1
c210664_g1_i4	-3.511294854849	1.55510820595165	27.3794927164307	1.67194911965775e-07	4.29703622099787e-06	K1QS85_CRAGI
c219305_g3_i3	-3.48794642505146	1.50429120714708	16.8208371219146	4.1079753312974e-05	0.000522729305192591	PREDICTED BTB POZ domain containing protein 2
c222259_g2_i3	-3.39281223024931	0.477973837502237	15.0790096588882	0.000103103407233039	0.00114491924037231	PREDICTED uncharacterized protein LOC108667613
c213851_g1_i4	-3.38393242844152	3.79113886597766	25.6742726086115	4.04179601890087e-07	9.16700286520952e-06	adenine DNA glycosylase like isoform X1 / A G specific adenine DNA glycosylase
c202254_g1_i1	-3.35467423880743	1.7160696155317	13.8638083886306	0.000196547189460666	0.00200138776472104	uncharacterized protein LOC111124146
c220244_g1_i2	-3.30349324830547	2.65972074630697	17.2702023686628	3.24231703014493e-05	0.000423512017841293	Q5XG27_XENLA
c219622_g1_i3	-3.25817119012781	2.2907158568905	19.6063731186095	9.51512761029509e-06	0.000146445834557601	Kin of IRRE like protein 1
c130948_g1_i1	-3.23729889191549	-1.89194904081842	8.2939654862119	0.00397770333936333	0.0245685378197546	K1QSS6_CRAGI
c203595_g1_i2	-3.18840004543356	7.69841549490671	16.6963219854349	4.3865961444162e-05	0.00055264143384071	McKusick Kaufman Bardet Biedl syndromes putative chaperonin
c199002_g1_i1	-3.16017624750408	0.384497451328921	13.5449112223503	0.000232922093492057	0.00230331045072342	hypothetical protein AM593_01849 partial
c224525_g1_i1	-3.09212403020581	1.68951040635153	13.6521621217532	0.000219987858879324	0.00219637366814627	LOW QUALITY PROTEIN homeobox protein prophet of Pit 1 like
c186151_g1_i4	-2.99907812542498	0.00330959267503982	11.3395228973222	0.00075874814468803	0.00629062142985757	Extracellular serine threonine protein
c202946_g1_i1	-2.97361816076776	0.683641005158054	10.667868999381	0.00109012634894961	0.00849980389344599	hypothetical protein LOTGIDRAFT_116145 / hypothetical protein LOTGIDRAFT_116145
c227429_g2_i1	-2.96360358582952	0.0444088527699567	11.6048981712307	0.000657783473171084	0.00556752231360531	PREDICTED protein pangolin isoforms A H I S isoform X1
c218662_g2_i3	-2.9520067390039	1.90636368619881	17.8897144099724	2.34082811173897e-05	0.00031948936306469	caspase 8
c175866_g1_i1	-2.92058405516701	4.65627129893831	13.855205821941	0.000197448990809696	0.00200929128805561	Q2NNS2_NPVHC
c227666_g2_i2	-2.91381900512082	4.49740795063983	10.4722605823654	0.00121180344946577	0.0092859195790207	PREDICTED protocadherin gamma A4 / PREDICTED protocadherin gamma A4 / Protocadherin 19
c177373_g2_i1	-2.86692426533302	2.32397929986082	13.2779918974385	0.000268539982603038	0.00260777137496606	PREDICTED Werner syndrome ATP dependent helicase homolog
c230351_g6_i2	-2.85165284022075	1.35419819456062	21.1138469835697	4.327894710837e-06	7.37179891367032e-05	Uncharacterized protein KIAA1958
c215537_g1_i1	-2.83674468829728	2.37117847359922	16.3680559933658	5.21568911495281e-05	0.00064002767308517	protein MCM10 homolog isoform X1
c207466_g1_i2	-2.73015623271345	8.36489870702144	14.4992882986667	0.000140212505492631	0.00149360893311657	PREDICTED HIG1 domain family member 1A mitochondrial like / PREDICTED HIG1 domain family member 1A mitochondrial like
c185814_g1_i1	-2.58565969727265	2.49847521309133	13.9539227125275	0.000187346320425108	0.00192422336674587	PRA1E_ARATH
c221215_g3_i1	-2.54674683600257	2.92734041542864	20.9015120953204	4.83512768476729e-06	8.08825693680601e-05	WD repeat containing protein 54 like
c188301_g1_i1	-2.53196560681174	5.47493086975967	13.0705461327039	0.000299975657203084	0.00286319375403748	PREDICTED nuclear ribonuclease Z like
c231600_g2_i2	-2.50337494478799	4.68688213342216	9.4420981655855	0.0021206075404833	0.0147917985636103	MAM and LDL receptor class A domain containing protein 1 like
c201952_g1_i1	-2.47000772757511	2.97444911147666	14.1166244362799	0.000171818536369727	0.00178459936312482	PREDICTED inositol monophosphatase 1
c207943_g1_i4	-2.46947641954906	3.51061761510359	16.5531266097398	4.73059242290383e-05	0.000588745405923593	PREDICTED dual specificity protein phosphatase 23
c213637_g1_i3	-2.46632748860906	1.64860864390009	12.7547511248786	0.000355105996518473	0.00331216929020234	Uncharacterized protein F58A4 6
c221892_g1_i1	-2.44729926369492	1.80851323738642	11.6691000116261	0.000635467436715363	0.00541112088915201	B7Q502_IXOSC
c208368_g2_i3	-2.39779770844934	2.94694036751998	15.6184860401421	7.74932801703865e-05	0.000897440430793668	PREDICTED uncharacterized protein LOC106069462
c226821_g1_i5	-2.39520296572093	3.58450628595033	11.079517651928	0.000872865027996713	0.00704720151997537	Acetyl coenzyme A synthetase 2 like mitochondrial
c204316_g1_i2	-2.37688315143222	1.51335809396	12.0752200557049	0.000510964322056775	0.00450044039966681	receptor type tyrosine protein phosphatase epsilon like / receptor type tyrosine protein phosphatase epsilon like / Receptor type tyrosine protein phosphatase kappa
c187215_g2_i1	-2.31573596416655	6.37332126280375	11.3749305470764	0.0007444200852863	0.0061873291483621	PREDICTED nmrA like family domain containing protein 1 like
c230955_g2_i3	-2.2993794012125	5.94545261450744	9.31938514999626	0.00226742067269909	0.0156247632263824	V4C5I2_LOTGI
c217017_g1_i1	-2.25642913456381	3.53679491717808	13.2096528153659	0.000278510959924884	0.00268695320990415	PREDICTED protein arginine N methyltransferase 1 / Putative protein arginine N methyltransferase 6 1
c229069_g1_i3	-2.24633185738383	3.19364794216829	14.6378722493909	0.00013027019293032	0.00140300970145345	K1PHH2_CRAGI
c217408_g1_i1	-2.20290207840116	3.3752264562525	10.6891660456159	0.00107764774991939	0.0084206160926968	hypothetical protein OCBIM_22014068mg partial
c226875_g1_i7	-2.17932525431215	2.56063478104165	10.9262100138351	0.000948132572320391	0.00755042091829503	PREDICTED 1 phosphatidylinositol 4 5 bisphosphate phosphodiesterase eta 2 isoform X5
c227172_g1_i4	-2.13918844486734	3.01581189693598	8.55600690214407	0.00344383969552215	0.021916481833627	PREDICTED DNA polymerase delta catalytic subunit like
c149081_g1_i2	-2.13893473183178	1.11716505905815	7.22507250264785	0.00718922688318317	0.039462775297068	zinc finger protein 658B like
c213460_g1_i1	-2.13493412393384	1.44362172943329	12.6921838444436	0.000367187182320749	0.00340669972352749	V3ZM66_LOTGI
c208848_g2_i1	-2.13276284189761	5.05752430167484	13.0612727642575	0.000301464510912619	0.0028752418469398	histone deacetylase complex subunit SAP30 homolog isoform X1 / histone deacetylase complex subunit SAP30 homolog isoform X1 / histone deacetylase complex subunit SAP30 homolog isoform X1 / histone deacetylase complex subunit SAP30 homolog isoform X1
c215888_g3_i6	-2.12061349953696	2.15359834078351	11.0040619083715	0.000909124335178767	0.00728548186443622	PREDICTED uncharacterized protein LOC105326699
c231215_g3_i3	-2.11658580719065	2.91998983366895	13.6467183110752	0.0002206265891974	0.00220101907253751	uncharacterized protein LOC110458736 isoform X2 / Mediator of RNA polymerase II transcription subunit 25
c228827_g3_i1	-2.11019467861124	1.84489090658837	7.17524555767203	0.00739163299167973	0.0403909892372345	Zinc finger MYM type protein 1
c220030_g1_i3	-2.10247269621123	6.89113561487405	11.4939906081314	0.000698215659965112	0.00585990884328193	PREDICTED leucine rich PPR motif containing protein mitochondrial
c230096_g12_i1	-2.1016024766949	5.02234239831636	8.7717646147652	0.00305929329905671	0.0198983429737083	PREDICTED SCL interrupting locus protein / PREDICTED SCL interrupting locus protein
c230749_g2_i1	-2.10064216082571	4.31374125321608	15.43762574323	8.527345104385e-05	0.000973110409517712	PREDICTED uncharacterized protein LOC106811658
c210116_g2_i1	-2.0765500185287	3.01098750067782	12.7022652519877	0.000365212896166764	0.00339272353523587	peroxisomal fatty acid beta oxidation multifunctional protein AIM1
c225776_g5_i1	-2.0659755563218	2.9073603581646	13.1124699636617	0.000293336688199017	0.00280827554815049	uncharacterized protein LOC111120200
c219185_g1_i1	-2.05112713655992	1.52827338935505	10.671780215497	0.00108782373915124	0.0084896748424935	proprotein convertase subtilisin kexin type 7 like
c229973_g3_i1	-2.05078105544057	6.49620443847282	9.17258112300352	0.00245667846070964	0.016659421820521	PREDICTED HRAS like suppressor 3 / Group XVI phospholipase A2
c224498_g4_i1	-2.05028537488684	2.20677346513044	10.0720106953167	0.00150538659765669	0.0111680675694908	hypothetical protein LOTGIDRAFT_163009 / hypothetical protein LOTGIDRAFT_163009
c208469_g1_i1	-2.02877116321257	2.5168838834192	11.5117748563599	0.000691567144322424	0.00581468555220505	PREDICTED tubulin delta chain like
c223096_g1_i1	-1.97904954383455	2.6393464444211	8.25207641484487	0.00407054123071336	0.0250414013246612	probable ATP dependent RNA helicase DHX35
c135932_g1_i1	-1.96745175151674	2.77918700436809	9.6005440984395	0.00194519722841317	0.0137822817025438	7 8 dihydro 8 oxoguanine triphosphatase / 7 8 dihydro 8 oxoguanine triphosphatase
c221140_g1_i3	-1.96369199022163	3.26921340409679	9.0896993298476	0.00257053128069677	0.0172657929438782	PREDICTED myocyte specific enhancer factor 2C isoform X2
c196195_g2_i1	-1.96063631963014	0.332534070428601	7.01212903659914	0.00809593486352482	0.0434720784658475	PREDICTED ras related protein Rab 23 / PREDICTED ras related protein Rab 23 / PREDICTED ras related protein Rab 23 / PREDICTED ras related protein Rab 23 / PREDICTED ras related protein Rab 23
c208515_g1_i2	-1.95413577778913	3.07034083597026	7.34297636076874	0.00673252764597066	0.0374505611815698	hypothetical protein C0Q70_11717
c222203_g3_i1	-1.94414724465013	2.78272469561218	7.6559629371648	0.00565849810139877	0.0326089583479678	PREDICTED uncharacterized protein LOC101861700
c216019_g1_i6	-1.93373800136734	3.63651727982965	10.7064445819968	0.00106762994885931	0.00835005062775804	aldehyde dehydrogenase dimeric NADP preferring like isoform X1 / Aldehyde dehydrogenase family 3 member B1
c229743_g3_i2	-1.93336892652089	1.74214543278401	7.89587785084997	0.00495475849570046	0.029380675991035	PREDICTED uncharacterized protein LOC105336776 isoform X1 / PREDICTED uncharacterized protein LOC105336776 isoform X1
c221585_g4_i1	-1.92556410059178	5.19112996653718	10.3599960822091	0.00128775477566452	0.00978227247200772	m7GpppX diphosphatase
c219545_g5_i2	-1.92005023166237	3.41286606774815	11.2664818775392	0.00078919154603928	0.006496109179856	glutamate / glutamate / glutamate / Glutamate /
c216382_g1_i1	-1.91919939936192	1.95031239260841	9.97160778344544	0.00158972612227434	0.0117031048934769	PREDICTED putative methyltransferase C9orf114 homolog isoform X1
c231499_g3_i1	-1.91087866129977	5.55626891360622	8.23150418820356	0.00411693941922999	0.0252717049196632	PREDICTED adenylosuccinate synthetase / Adenylosuccinate synthetase
c179193_g1_i1	-1.90915266363603	4.61463413333786	10.9562959342391	0.000932861065573299	0.00745099839928168	hypothetical protein C0Q70_13541
c220304_g1_i1	-1.90281461109283	4.59027062509332	10.4718664938274	0.00121206197773082	0.00928649870605869	Mitotic checkpoint protein BUB3
c231997_g1_i1	-1.89511841054467	3.34456205819443	7.11852817916298	0.00762913127591739	0.0414104464208235	Retrovirus related Pol polyprotein from transposon
c214563_g1_i2	-1.89238011509318	5.96742356483712	8.2489378783668	0.00407758527565378	0.0250756180042295	Q3MQ26_SPISO
c189036_g1_i1	-1.88079520623902	4.43641157561587	6.86441352071805	0.00879291016565977	0.0464045879703394	J9K8W0_ACYPI
c204244_g1_i1	-1.87367415626937	3.50192149132222	11.00255599448	0.000909863277233633	0.00728910197113352	protein SCO1 homolog mitochondrial
c212512_g1_i1	-1.87209753138697	1.70834519179583	8.73637533928397	0.0031192395144321	0.0202157148254672	nucleoside diphosphate linked moiety X motif 8 like isoform X3
c227438_g1_i2	-1.86564248436426	3.33850146882561	6.9532410666041	0.00836675177153755	0.0446053936741387	mitotic spindle assembly checkpoint protein MAD2A like / Mitotic spindle assembly checkpoint protein MAD2A
c214564_g2_i1	-1.85505892067912	5.0828961165874	9.64455458395886	0.00189913743567973	0.0135125683688053	PREDICTED tubulin specific chaperone D like / PREDICTED tubulin specific chaperone D like / hypothetical protein XELAEV_18044172mg
c225966_g1_i1	-1.84834698594819	4.00237569846203	11.4900661778776	0.000699691455393309	0.00587132395177864	eukaryotic translation initiation factor 2 alpha kinase 1 like isoform X1
c217248_g1_i1	-1.83437505292593	4.9461753924326	8.89409824098905	0.00286093862936351	0.0188448460794007	crystallin J1A like / Crystallin J1C
c183880_g1_i1	-1.82166830275069	2.3962764136172	8.62955902447498	0.00330751629681644	0.0211817082652165	PREDICTED U7 snRNA associated Sm like protein LSm10
c207215_g1_i1	-1.81231769928916	9.49607637663419	6.72813758634933	0.00949036397329946	0.0494478941614358	uncharacterized protein LOC105348423 / High mobility group protein B3 / HMGB1
c204641_g1_i3	-1.81133815993884	4.54196930860998	10.7681092111498	0.00103263946775863	0.00811766249712874	Ankyrin repeat domain containing protein 45
c222458_g11_i2	-1.78874975501593	0.489279847552232	6.87391521337862	0.00874628294234091	0.0462017458497536	W4YJR6_STRPU
c222464_g1_i1	-1.77950321608462	3.58457463101483	7.27091757718014	0.00700799927669598	0.0386735198179834	PREDICTED CTP synthase 1 like
c229534_g2_i1	-1.77100354324747	3.71461635256773	7.14575307325448	0.00751417143662569	0.0409108471470217	PREDICTED sortilin related receptor isoform X1
c133065_g1_i1	-1.76933205189957	0.0187434704832484	7.22734603714489	0.00718012764627396	0.0394262331455236	K1R2I9_CRAGI
c209506_g1_i2	-1.7673723318432	2.81135502638261	6.93486138885155	0.00845316137235286	0.0449668851497861	hypothetical protein C0Q70_17561
c223368_g1_i1	-1.75968102417657	4.45486296581338	9.12328475097967	0.00252376400253732	0.0170217679695276	DIS3 like exonuclease 1 / DIS3 like exonuclease 1 / DIS3 like exonuclease 1 / DIS3 like exonuclease 1 / DIS3 like exonuclease 1
c221644_g2_i3	-1.75848175486371	1.61207451139986	6.92363700638059	0.00850637990029422	0.0451600603868878	hypothetical protein LOTGIDRAFT_218886 / hypothetical protein LOTGIDRAFT_218886
c208499_g1_i2	-1.75748287232829	2.04544554872865	9.15655743425096	0.00247828359948489	0.0167861218609893	putative ATP dependent RNA helicase DDX31
c229196_g1_i3	-1.71799548300249	2.66838744267893	9.68754571065291	0.00185521174386188	0.0132594611245685	V3ZSV0_LOTGI
c215975_g1_i1	-1.71364916255719	4.27206987548724	6.77547978185229	0.00924186443896387	0.0483815797295139	PREDICTED uncharacterized protein LOC105329622
c230712_g2_i1	-1.65272055744414	2.51138364065894	7.73008021293526	0.00543083366171419	0.0315802137512832	double zinc ribbon and ankyrin repeat containing protein 1 like / double zinc ribbon and ankyrin repeat containing protein 1 like / double zinc ribbon and ankyrin repeat containing protein 1 like / Double zinc ribbon and ankyrin repeat containing protein 1
c215824_g1_i1	-1.64967212104374	4.7354835627484	8.67685016908458	0.00322277506691754	0.0207410726032291	tRNA pseudouridine synthase A mitochondrial like
c154662_g1_i1	-1.63643648826422	4.6717282786129	8.22262049309062	0.00413714158303507	0.0253405538329042	PREDICTED mRNA turnover protein 4 homolog
c214272_g1_i3	-1.6260971773871	1.15931794028985	7.98231369651971	0.00472365335338647	0.0282279162425882	hypothetical protein LOTGIDRAFT_204313 / hypothetical protein LOTGIDRAFT_204313
c224226_g1_i3	-1.62301155117647	3.49703054374532	8.98545566991074	0.00272136919674855	0.0181062226992144	RNA pseudouridylate synthase domain containing protein 2 / RNA pseudouridylate synthase domain containing protein 2
c215931_g1_i2	-1.61015227780941	2.31282549902642	8.55277326216537	0.00344996242487093	0.0219416918586673	hypothetical protein C0Q70_12274
c217364_g1_i1	-1.60924885315218	1.80348266211245	6.97056753637075	0.00828612121678753	0.0442778425984754	phosphatidylinositol 4 phosphate 5 kinase like protein 1 isoform X2
c230446_g2_i1	-1.60811294510467	5.4763370154179	7.31406318718071	0.00684170558038636	0.0379207396325433	serine arginine rich splicing factor 1A
c150105_g1_i1	-1.5889087245873	7.47273580632738	6.8845292188164	0.00869449647713042	0.0459760336162791	T1EPD9_HELRO
c225381_g5_i1	-1.5803919885763	3.48534357268022	8.80685321917453	0.0030010116718025	0.0195945911305664	PREDICTED PRKCA binding protein isoform X1
c221939_g1_i3	-1.57113892715054	4.95970304503639	7.24532598706935	0.0071085807609562	0.0391137616092548	hypothetical protein BRAFLDRAFT_68288 / hypothetical protein BRAFLDRAFT_68288
c229568_g1_i4	-1.56061055768483	2.9030504068913	7.30020556692195	0.00689467220053412	0.0381790535514308	hypothetical protein LOTGIDRAFT_166228 / hypothetical protein LOTGIDRAFT_166228
c178423_g1_i1	-1.52986172885393	5.1842728987612	7.66100154684483	0.00564271721877353	0.0325364856648558	H ACA ribonucleoprotein complex subunit 2 like protein / H ACA ribonucleoprotein complex subunit 2 like protein
c217728_g1_i3	-1.51811211912941	4.57580185177655	7.26373441411583	0.00703608327848773	0.038793119666325	K1P3V3_CRAGI
c213986_g1_i2	-1.48481710610687	3.83439259196475	7.35146585085421	0.00670080994081691	0.0373035624461812	PREDICTED arginine tRNA ligase cytoplasmic
c219809_g1_i2	-1.40997257489517	3.63605101704521	7.02824310300009	0.00802340306476374	0.0431236675311672	protein smg8 like isoform X2
