# Supplementary material for: Putative Mitochondrial Sex Determination in the Bivalvia: Insights From a Hybrid Transcriptome Assembly in Freshwater Mussels
Source: Front Genet. 2019 Sep 13;10:840. doi: 10.3389/fgene.2019.00840 (PMC6754070; doi:10.3389/fgene.2019.00840)
Supplement: Supplementary file 3 [file Table_3.xlsx]

## Sheet: Sheet1
Table S3. Male-specific and hermaphrodite-specific DEGs and enriched GO categories related to "ubiquitination pathway", “nucleases/polymerases”, “autophagy and mitophagy”, and “methylation”
Ubiquitination
	M-biased only
	contig	logFC	FDR	Annotation
	c227438_g1_i2	2.391543	0.00196484	MD2L1_HUMAN	Mitotic spindle assembly checkpoint protein MAD2A
MF
GO:0032434	0.00363846725248152	0.998343935598357	25	82	regulation of proteasomal ubiquitin-dependent protein catabolic process	BP	0.3306893937326	BP regulation of proteasomal ubiquitin-dependent protein catabolic process
GO:0032436	0.00828954494426016	0.99698604682701	14	40	positive regulation of proteasomal ubiquitin-dependent protein catabolic process	BP	0.548781520651495	BP positive regulation of proteasomal ubiquitin-dependent protein catabolic process
GO:0051438	0.0107329874450149	0.995617260960443	16	49	regulation of ubiquitin-protein transferase activity	BP	0.661854907330986	BP regulation of ubiquitin-protein transferase activity
GO:0051439	0.0211177418126138	0.993352949217661	9	24	regulation of ubiquitin-protein ligase activity involved in mitotic cell cycle	BP	0.923708453326767	BP regulation of ubiquitin-protein ligase activity involved in mitotic cell cycle
GO:0051443	0.0212142316055297	0.991460626797943	13	40	positive regulation of ubiquitin-protein transferase activity	BP	0.923708453326767	BP positive regulation of ubiquitin-protein transferase activity
GO:0036459	0.0255494881274813	0.988178558919651	16	55	ubiquitinyl hydrolase activity	MF	0.990396663871786	MF ubiquitinyl hydrolase activity
GO:0006511	0.0418290153759718	0.970709688799358	53	238	ubiquitin-dependent protein catabolic process	BP	0.9999999999	BP ubiquitin-dependent protein catabolic process
HF
-
HM
-
Polymerase
DNA Polymerase activity GO:0034061; 238 genes involved in this gene ontology category
	H-biased only
	contig	logFC	FDR	Annotation
	c222837_g2	2.639470	2.847492e-03	14331_CAEEL	14-3-3-like protein 1
	c227997_g1	4.557105	8.177822e-07	POLR_DROME	Retrovirus-related Pol polyprotein from type-2 retrotransposable element R2DM
	c205415_g1	4.558753	7.014644e-05	POL_JEMBR	Gag-Pol polyprotein
	c208926_g2	8.683077	3.564617e-06	POL_MLVMS	Gag-Pol polyprotein
	c210091_g2	9.353832	4.844267e-06	POL_MLVRK	Pol polyprotein
	c210091_g1	10.540889	2.524598e-07	POL1_MOUSE	Retrovirus-related Pol polyprotein
MF
GO:0001205	0.0134097704803488	0.998108132120739	5	9	transcriptional activator activity, RNA polymerase II distal enhancer sequence-specific binding	MF	0.733751624889017	MF transcriptional activator activity, RNA polymerase II distal enhancer sequence-specific binding
GO:0001078	0.0139303724725879	0.995979690753449	9	23	transcriptional repressor activity, RNA polymerase II core promoter proximal region sequence-specific binding	MF	0.737709616632158	MF transcriptional repressor activity, RNA polymerase II core promoter proximal region sequence-specific binding
GO:0042575	0.0143375299519842	0.997940459290547	5	9	DNA polymerase complex	CC	0.74402530431474	CC DNA polymerase complex
GO:0003705	0.0155984147185583	0.994631870090376	11	31	transcription factor activity, RNA polymerase II distal enhancer sequence-specific binding	MF	0.789093388608326	MF transcription factor activity, RNA polymerase II distal enhancer sequence-specific binding
GO:0070182	0.0204908751252264	0.998928160112326	3	4	DNA polymerase binding	MF	0.914371684220793	MF DNA polymerase binding
GO:0008622	0.0205189393922861	0.998926093971819	3	4	epsilon DNA polymerase complex	CC	0.914371684220793	CC epsilon DNA polymerase complex
GO:0000429	0.0255347886365088	1	2	2	carbon catabolite regulation of transcription from RNA polymerase II promoter	BP	0.990396663871786	BP carbon catabolite regulation of transcription from RNA polymerase II promoter
GO:0000430	0.0255347886365088	1	2	2	regulation of transcription from RNA polymerase II promoter by glucose	BP	0.990396663871786	BP regulation of transcription from RNA polymerase II promoter by glucose
GO:0006369	0.0396799957204431	0.993502738216307	4	8	termination of RNA polymerase II transcription	BP	0.9999999999	BP termination of RNA polymerase II transcription
GO:0000981	0.0479458428797734	0.968551322715381	37	158	RNA polymerase II transcription factor activity, sequence-specific DNA binding	MF	0.9999999999	MF RNA polymerase II transcription factor activity, sequence-specific DNA binding
HF
GO:0000429	0.0283496710084374	1	2	2	carbon catabolite regulation of transcription from RNA polymerase II promoter	BP	0.9999999999	BP carbon catabolite regulation of transcription from RNA polymerase II promoter
GO:0000430	0.0283496710084374	1	2	2	regulation of transcription from RNA polymerase II promoter by glucose	BP	0.9999999999	BP regulation of transcription from RNA polymerase II promoter by glucose
HM
GO:0001078	0.0348519736120207	0.991272233389278	5	23	transcriptional repressor activity, RNA polymerase II core promoter proximal region sequence-specific binding	MF	0.9999999999	MF transcriptional repressor activity, RNA polymerase II core promoter proximal region sequence-specific binding
Nuclease
Nuclease activity GO:0004518; 238 genes involved in this gene ontology category
	H-biased only
	contig	logFC	FDR	Annotation
	c227997_g1	4.557105	8.177822e-07	POLR_DROME	Retrovirus-related Pol polyprotein from type-2 retrotransposable element R2DM
	c205415_g1	4.558753	7.014644e-05	POL_JEMBR	Gag-Pol polyprotein
	c154451_g1	5.760613	1.340766e-08	EXOG_XENLA	Nuclease EXOG, mitochondrial
	c400013_g1	7.903019	4.207449e-06	RNDI_DICDI	Ribonuclease DdI
	c208926_g2	8.683077	3.564617e-06	POL_MLVMS	Gag-Pol polyprotein
	c210091_g2	9.353832	4.844267e-06	POL_MLVRK	Pol polyprotein
	c210091_g1	10.540889	2.524598e-07	POL1_MOUSE	Retrovirus-related Pol polyprotein
MF
GO:0008297	0.0186228918036449	0.999062912080664	3	4	single-stranded DNA exodeoxyribonuclease activity	MF	0.870890873387313MF single-stranded DNA exodeoxyribonuclease activity
GO:0004529	0.0209203389596432	0.996422442341868	5	10	exodeoxyribonuclease activity	MF	0.922042446147344	MF exodeoxyribonuclease activity
GO:0016895	0.0209203389596432	0.996422442341868	5	10	exodeoxyribonuclease activity, producing 5'-phosphomonoesters	MF	0.922042446147344	MF exodeoxyribonuclease activity, producing 5'-phosphomonoesters
GO:0048257	0.0262490811673383	1	2	2	3'-flap endonuclease activity	MF	0.995917379101347	MF 3'-flap endonuclease activity
GO:0016796	0.0459653394030223	0.981546693373835	10	32	exonuclease activity, active with either ribo- or deoxyribonucleic acids and producing 5'-phosphomonoesters	MF	0.9999999999	MF exonuclease activity, active with either ribo- or deoxyribonucleic acids and producing 5'-phosphomonoesters
HF
-
HM
-
Mitophagy / Autophagy / Phagosome
Mitophagy GO:0000423, none sequence
Autophagy GO:0006914, 94 genes involved
	H-biased only
	contig	logFC	FDR	Annotation
	c235196_g1	7.638553	5.171398e-05	YPT1_PHYIN	Ras-like GTP-binding protein YPT1
MF
-
HF
GO:0032009	0.0417567691853595	0.995792618278121			3 5 early phagosome	CC	0.9999999999	3 5 early phagosome
HM
GO:0032009	0.0417567691853595	0.995792618278121			3 5 early phagosome	CC	0.9999999999	3 5 early phagosome
Methylation	methyl , histone
methyltransferase activity GO:0008168, 203 sequences involved in this GO
	M-biased only
	contig	logFC	FDR	Annotation
	c226143_g1	-4.257981	2.916452e-05	PREDICTED uncharacterized protein LOC108742291 isoform X1 1
	c217017_g1	-2.256429	2.686953e-03	PREDICTED protein arginine N methyltransferase 1 / Putative protein arginine N methyltransferase 6
	c216382_g1	-1.919199	1.170310e-02	PREDICTED putative methyltransferase C9orf114 homolog isoform X1
MF
GO:0071208	0.00680138698600176	1	3	3	histone pre-mRNA DCP binding	MF	0.476893461599252
GO:0035405	0.0353478331377908	1	2	2	histone-threonine phosphorylation	BP	0.9999999999	MF histone pre-mRNA DCP binding
HF								BP histone-threonine phosphorylation
GO:0042800	0.0147410127538966	0.997227445225444	6	12	histone methyltransferase activity (H3-K4 specific)	MF	0.9999999999	MF histone methyltransferase activity (H3-K4 specific)
HM
GO:0080111	0.00260002949872997	0.999815751507678	4	8	DNA demethylation	BP	0.529451576532519	BP DNA demethylation
GO:0018023	0.0199674410908968	0.996759759297806	4	14	peptidyl-lysine trimethylation	BP	0.9999999999	BP peptidyl-lysine trimethylation
GO:0070988	0.029911937635433	0.991588526915849	6	29	demethylation	BP	0.9999999999	BP demethylation
GO:0070579	0.032980213935734	0.998201439074094	2	4	methylcytosine dioxygenase activity	MF	0.9999999999	MF methylcytosine dioxygenase activity
GO:0000340	0.036156450371771	0.997924949179648	2	4	RNA 7-methylguanosine cap binding	MF	0.9999999999	MF RNA 7-methylguanosine cap binding

## Sheet: Feuil1
M biased
[1] "K1QX17_CRAGI" "K1QSS6_CRAGI" "K1R2I9_CRAGI" "K1PBH8_CRAGI" "K1R5W7_CRAGI" "R7UVQ0_CAPTE" "T1EPD9_HELRO"
[8] "K1P2X2_CRAGI" "K1R462_CRAGI" "C3ZLC7_BRAFL" "K1Q7V2_CRAGI" "Q2NNS2_NPVHC" "H2YG50_CIOSA" "K1Q7K4_CRAGI"
[15] "H3BCA1_LATCH" "R7V496_CAPTE" "K1QMC7_CRAGI" "K1P835_CRAGI" "K1QV34_CRAGI" "K1QIY5_CRAGI" "C3Y366_BRAFL"
[22] "R7U0I4_CAPTE" "J9K8W0_ACYPI" "V4B4A1_LOTGI" "K1PYH9_CRAGI" "K1RWC0_CRAGI" "A9X5I0_DANRE" "H2Y4C5_CIOSA"
[29] "V4C0V3_LOTGI" "R7V615_CAPTE" "V4AQW1_LOTGI" "V4AFV8_LOTGI" "W5N2N7_LEPOC" "K1S440_CRAGI" "H9LIY0_CRAAR"
[36] "K1QGU8_CRAGI" "V4B387_LOTGI" "K1PIV4_CRAGI" "K1S3G2_CRAGI" "R4WNN7_9HEMI" "C3Y179_BRAFL" "K1Q0E7_CRAGI"
[43] "V4AB32_LOTGI" "K1QBI6_CRAGI" "K1PGA0_CRAGI" "K1REW7_CRAGI" "K1RZ33_CRAGI" "C3YQB8_BRAFL" "K1QXD4_CRAGI"
[50] "H3BER9_LATCH" "R7VL39_CAPTE" "K1P9L3_CRAGI" "K1QF88_CRAGI" "K1QS85_CRAGI" "R9ZY10_9CAUD" "V4A8M3_LOTGI"
[57] "V3ZM66_LOTGI" "V4AWS0_LOTGI" "C3YIK5_BRAFL" "V3ZJP6_LOTGI" "V4BLK9_LOTGI" "Q3MQ26_SPISO" "W5N9F6_LEPOC"
[64] "V4CE30_LOTGI" "K1QYT0_CRAGI" "H3BGZ8_LATCH" "K1RD02_CRAGI" "W4YK31_STRPU" "V3ZX23_LOTGI" "V4BKT6_LOTGI"
[71] "W5M9A0_LEPOC" "K1R1V6_CRAGI" "A0A091DH84_FUKDA" "K1PA39_CRAGI" "K1Q5H5_CRAGI" "K1RFA3_CRAGI" "V4CG75_LOTGI"
[78] "K1P3V3_CRAGI" "B0XL79_CULQU" "C5H4N9_TUBTU" "V3ZR40_LOTGI" "L7MKH8_9ACAR" "V4B6G6_LOTGI" "V4B0K2_LOTGI"
[85] "V4A8L5_LOTGI" "A0A034VWI5_BACDO" "Q5XG27_XENLA" "T1IIQ6_STRMM" "K1QI00_CRAGI" "Q28YI6_DROPS" "C3ZTI1_BRAFL"
[92] "V4BLH7_LOTGI" "B7Q502_IXOSC" "K7IY10_NASVI" "K1PJQ2_CRAGI" "K1RYB5_CRAGI" "W4YGL1_STRPU" "W4YJR6_STRPU"
[99] "K1R0P8_CRAGI" "G1KPY0_ANOCA" "C3XWM5_BRAFL" "V3ZXZ4_LOTGI" "K1Q1G0_CRAGI" "K1QG95_CRAGI" "A0A067RFR0_ZOONE"
[106] "V3ZKW5_LOTGI" "K1P9C1_CRAGI" "I6YMZ0_APLCA" "V4BAW4_LOTGI" "C3Z0Y4_BRAFL" "V4BF99_LOTGI" "K1PU55_CRAGI"
[113] "K1QLL1_CRAGI" "V4ANG1_LOTGI" "B4MP59_DROWI" "V4AKB4_LOTGI" "K1PLY1_CRAGI" "K1P7D2_CRAGI" "K1R3K3_CRAGI"
[120] "K1PWS8_CRAGI" "V4AK96_LOTGI" "K1QPY5_CRAGI" "F5A8D6_CRAGI" "K1S4F0_CRAGI" "E9JBP7_SOLIN" "K1PHH2_CRAGI"
[127] "K1PUK9_CRAGI" "V3ZSV0_LOTGI" "V9IEA8_APICE" "V3ZTE8_LOTGI" "K1QMW0_CRAGI" "K1PPL0_CRAGI" "C3YMC7_BRAFL"
[134] "G3TY18_LOXAF" "K1S347_CRAGI" "B0WP07_CULQU" "B4J5Z7_DROGR" "V4AWW5_LOTGI" "K1PRM6_CRAGI" "W4YAW9_STRPU"
[141] "V4C5I2_LOTGI" "K1PZL1_CRAGI" "K1R984_CRAGI" "K1Q6C7_CRAGI" "A0A087SUZ9_9ARAC" "M1TG64_9VIRU" "K1Q2Z8_CRAGI"
[148] "A7STA8_NEMVE" "C6GII0_9VIRU" "W4Y1J1_STRPU" "T1JUF1_TETUR" "A0A024XBI6_PLAFC" "V3ZVD1_LOTGI"
